# Supplementary material for: Informed mutation of western equine encephalitis virus to heparan sulfate binding: Implications for rational design of alphavirus live attenuated vaccines
Source: PLoS Pathog. 2026 Feb 9;22(2):e1013941. doi: 10.1371/journal.ppat.1013941 (PMC12912690; doi:10.1371/journal.ppat.1013941)
Supplement: S1 Data — (XLSX) [file ppat.1013941.s004.xlsx]

## Sheet: Fig 11B
Day post challenge	Mock	Mock	Mock	Mock	Mock	Mock	Mock	Mock	Mock	Mock	SINV-WEEV eGFP WT	SINV-WEEV eGFP WT	SINV-WEEV eGFP WT	SINV-WEEV eGFP WT	SINV-WEEV eGFP WT	SINV-WEEV eGFP WT	SINV-WEEV eGFP WT	SINV-WEEV eGFP WT	SINV-WEEV eGFP WT	SINV-WEEV eGFP WT	SINV-WEEV eGFP 4K	SINV-WEEV eGFP 4K	SINV-WEEV eGFP 4K	SINV-WEEV eGFP 4K	SINV-WEEV eGFP 4K	SINV-WEEV eGFP 4K	SINV-WEEV eGFP 4K	SINV-WEEV eGFP 4K	SINV-WEEV eGFP 4K	SINV-WEEV eGFP 4K	SINV-WEEV eGFP 72K	SINV-WEEV eGFP 72K	SINV-WEEV eGFP 72K	SINV-WEEV eGFP 72K	SINV-WEEV eGFP 72K	SINV-WEEV eGFP 72K	SINV-WEEV eGFP 72K	SINV-WEEV eGFP 72K	SINV-WEEV eGFP 72K	SINV-WEEV eGFP 72K	SINV-WEEV eGFP 72K +159N	SINV-WEEV eGFP 72K +159N	SINV-WEEV eGFP 72K +159N	SINV-WEEV eGFP 72K +159N	SINV-WEEV eGFP 72K +159N	SINV-WEEV eGFP 72K +159N	SINV-WEEV eGFP 72K +159N	SINV-WEEV eGFP 72K +159N	SINV-WEEV eGFP 72K +159N
0	100	100	100	100	100	100	100	100	100	100	100	100	100	100	100	100	100	100	100	100	100	100	100	100	100	100	100	100	100	100	100	100	100	100	100	100	100	100	100	100	100	100	100	100	100	100	100	100	100
1	98	97	96	100	100	96	98	99	98	99	99	101	101	101	101	95	102	101	101	103	101	98	102	99	98	100	98	95	100	101	100	98	101	99	99	101	97	98	99	103	100	100	98	103	98	98	100	97	101
2	103	104	97	101	105	97	100	101	101	101	100	103	99	101	101	96	103	100	102	104	102	96	104	102	99	99	99	96	102	106	100	96	102	98	96	103	98	98	97	103	100	103	96	101	94	99	99	100	102
3	102	103	98	99	108	95	101	99	104	103	100	103	101	102	101	97	102	101	101	104	104	99	104	104	99	98	97	95	103	107	102	97	104	101	97	102	100	97	104	102	100	102	98	102	98	101	102	99	104
4	102	90	96	101	106	95	101	101	103	100	100	102	101	103	100	103	100	97	99	103	102	99	105	105	101	98	101	97	102	109	102	99	106	102	97	100	101	94	104	102	97	100	100	101	97	100	104	98	104
5	105		98	105	100	96	104	92	103	99	102	102	101	104	102	111	97	97	100	105	101	100	102	103	100	100	101	99	104	109	99	104	106	101	101	104	101	91	108	105	97	100	100	101	97	102	108	95	103
6	103		100	106	94	96	102		104	99	102	98	101	106	103	109	96	95	97	108	100	98	104	103	98	101	93	101	102	109	101	102	104	102	103	105	99	91	110	108	100	102	103	102	98	100	107	95	104
7	105		100	105		93	101		106	98	103	100	101	104	105	109	96	94	99	108	100	100	107	107	102	100	96	105	102	107	104	107	105	102	105	104	102	91	109	109	102	105	107	107	100	99	111	95	103
8	106		102	89		92	100			98	102	102	103	108	107	107	97	95	98	110	103	100	110	107	103	103	105	95	104	107	103	109	106	101	105	104	108	98	110	108	103	105	106	108	99	103	111	96	102
9	106		103			94	104			98	103	103	102	109	111	110	97	96	100	112	103	103	102	109	111	102	107	97	102	106	104	111	111	100	105	106	108	97	108	110	104	103	109	108	99	105	113	97	105
10	105		102			93	104			96	102	101	102	110	110	108	97	96	100	114	102	101	102	110	110	105	104	97	103	108	105	107	110	100	102	105	107	95	106	108	104	104	108	108	100	107	113	96	103
11	103		102			99	108			97	102	103	102	110	110	108	95	96	103	116	102	103	102	110	110	107	105	96	103	108	105	106	111	102	101	107	109	97	103	108	104	104	106	108	101	108	106	97	108
12	102		103			97	107			96	101	102	102	112	111	107	99	95	104	113	101	102	102	112	111	108	102	97	108	106	105	104	111	102	99	104	108	95	100	103	104	105	104	108	100	106	109	98	100
13	99		100			97	108			98	100	101	103	110	105	108	99	97	106	109	100	101	103	110	105	113	101	97	107	107	102	101	108	101	98	107	106	96	99	102	101	103	100	108	96	108	108	96	101
14	106		104			95	108			98	102	106	106	107	105	107	103	97	107	111	102	106	106	107	105	112	102	97	106	107	106	106	110	106	101	109	106	93	102	107	102	107	105	112	101	107	113	97	103
[truncated: 41 more columns]

## Sheet: Fig 10A,C
Dilution	McM WT	McM WT	McM WT	McM WT	McM WT	McM WT	McM WT	McM WT	McM WT	McM WT	McM WT	McM WT	McM WT	D4K	D4K	D4K	D4K	D4K	D4K	D4K	D4K	D4K	D4K	D4K	D4K	D4K	D72K	D72K	D72K	D72K	D72K	D72K	D72K	D72K	D72K	D72K	D72K	D72K	D72K	D72K-K159N	D72K-K159N	D72K-K159N	D72K-K159N	D72K-K159N	D72K-K159N	D72K-K159N	D72K-K159N	D72K-K159N	D72K-K159N
20	95.187	97.594	98.396	100	92.781	100	96.791	100	89.783	94.427	98.142	98.142	97.214	81.55	77.54	82.353	76.74	80.75	81.551	77.54	82.353	99.091	98.182	85.455	93.636	95.455	88.77	85.56	89.57	82.35	89.57	88.77	85.561	89.572	80.909	80.909	90	94.545	98.182	62.3	87.97	83.96	53.48	58.29	62.299	87.968	83.957	92.727	91.818
40	89.572	95.989	89.572	96.791	79.144	100	94.385	97.594	82.353	95.356	96.285	93.498	92.57	78.34	64.71	67.112	71.12	59.09	78.342	64.706	67.112	95.455	97.273	88.182	79.091	87.273	71.93	76.74	72.73	70.32	71.12	71.925	76.738	72.727	65.455	65.455	76.364	89.091	86.364	50.27	59.89	67.91	39.84	31.82	50.267	59.893	67.914	77.273	68.182
80	71.925	67.914	73.529	85.562	74.332	98.396	87.968	87.968	72.136	84.211	86.068	91.641	77.709	59.89	58.29	57.487	47.86	55.08	59.893	58.289	57.487	89.091	80	77.273	69.091	71.818	58.29	64.71	48.66	69.52	51.87	58.289	64.706	48.663	46.364	46.364	39.091	70	65.455	27.81	23.8	38.24	18.18	35.03	27.807	23.797	38.235	66.364	54.545
160	75.134	54.278	48.663	85.562	27.807	66.31	72.727	47.861	39.628	68.421	80.495	79.567	55.418	42.25	44.65	22.193	23.8	12.57	42.246	44.652	22.193	54.545	51.818	25.455	35.455	37.273	26.2	29.41	27.81	43.85	34.23	26.203	29.412	27.807	30.909	20	32.727	43.636	52.727	20.59	14.97	26.2	11.77	2.14	20.588	14.973	26.203	45.455	37.273
320	31.818	52.674	47.861	52.674	15.775	23.797	14.171	13.369	24.768	62.848	65.635	64.706	46.13	14.17	6.15	11.765		17.38	14.171	6.15	11.765	35.455	40	10.909	22.727	18.182	23	14.17	16.58	27.81	25.4	22.995	14.171	16.578	20	15.455	9.091	10.909	0	23.8	10.96	25.4	3.74	12.57	23.797	10.963	25.401	24.545	20
640	10.963	40.642	20.588	38.235	10.963	10.963	40.642	20.588	6.364	0.909	0	0.909	3.636	10.96	24.6	9.358	6.15	15.78	10.963	24.599	9.358	22.727	29.091	4.545	20	4.545	12.57	9.36		34.23	6.95	12.567	9.358		4.545	6.364	10	7.273	16.364	5.35	15.78	13.37	7.75		5.348	15.775	13.369	16.364	9.091
1280	6.952	28.61	10.963	28.61	10.963	6.952	28.61	10.963						7.75	14.17	2.941			7.754	14.171	2.941						23.8	7.75
2560	6.952	13.369	3.743	7.754	10.963	6.952	10.963	3.743											7.754	7.754	2.941
5120						6.952	13.369	3.743												6.952
10240
20480
40960
[truncated: 100 more columns]

## Sheet: Fig 9B
Day post infection	WEEV McM WT	WEEV McM WT	WEEV McM WT	WEEV McM WT	WEEV McM WT	WEEV McM WT	WEEV McM WT	WEEV McM WT	WEEV McM WT	WEEV McM WT	WEEV McM D4K	WEEV McM D4K	WEEV McM D4K	WEEV McM D4K	WEEV McM D4K	WEEV McM D4K	WEEV McM D4K	WEEV McM D4K	WEEV McM D4K	WEEV McM D4K	WEEV McM D72K	WEEV McM D72K	WEEV McM D72K	WEEV McM D72K	WEEV McM D72K	WEEV McM D72K	WEEV McM D72K	WEEV McM D72K	WEEV McM D72K	WEEV McM D72K	WEEV McM E2 D72K-K159N	WEEV McM E2 D72K-K159N	WEEV McM E2 D72K-K159N	WEEV McM E2 D72K-K159N	WEEV McM E2 D72K-K159N	WEEV McM E2 D72K-K159N	WEEV McM E2 D72K-K159N	WEEV McM E2 D72K-K159N	WEEV McM E2 D72K-K159N	WEEV McM E2 D72K-K159N	WEEV McM E2 D156K	WEEV McM E2 D156K	WEEV McM E2 D156K	WEEV McM E2 D156K	WEEV McM E2 D156K	WEEV McM E2 D156K	WEEV McM E2 D156K	WEEV McM E2 D156K	WEEV McM E2 D156K
0	100	100	100	100	100	100	100	100	100	100	100	100	100	100	100	100	100	100	100	100	100	100	100	100	100	100	100	100	100	100	100	100	100	100	100	100	100	100	100	100	100	100	100	100	100	100	100	100	100
1	99	103	100	103	102	101	99	98	96		97	101	100	100	99	100	96	94	95	99	96	98	102	98	100	96	101	99	99	98	104	100	101	97	103	101	100	100	101	97	100	101	102	99	99	98	95	98	98
2	97	105	100	105	102	104	102	102	101		102	100	107	101	101	102	100	96	96	103	103	105	109	105	104	97	101	98	100	98	100	98	103	97	101	102	100	103	99	99	103	102	103	102	100	98	95	98	98
3	98	105	103	105	104	103	103	101	96		99	104	102	101	101	103	103	97	97	105	98	100	106	102	101	96	102	97	101	94	103	100	106	102	103	103	96	102	96	98	104	106	103	103	100	102	97	100	98
4	99	94	100	104	101	103	104	102	98		100	101	102	103	103	105	101	97	95	107	100	100	105	106	98	96	100	95	102	98	105	100	103	101	102	103	100	105	97	100	105	106	107	102	101	103	94	103	99
5	91		100	103	101	100	95	103	100		102	101	102	102	102	106	103	99	96	110	101	102	106	106	105	99	101	97	103	101	102	101	102	101	102	104	104	108	98	102	106	111	107	102	103	103	97	103	101
6			100	104	103	90		103	97		102	102	101	101	103	105	101	97	95	103	103	102	105	105	104	96	97	98	101	97	102	103	105	102	103	101	100	103	94	102	110	113	109	103	105	102	95	102	97
7			103	105	104			100	92		101	106	104	100	102	101	103	94	94	103	100	102	108	106	104	96	95	98	100	98	103	104	107	105	103	99	105	102	97	101	108	107	109	103	103	102	97	104	96
8			107	112	107			100	85		103	109	108	100	103	103	104	99	97	107	98	100	108	104	104	98	100	98	102	100	109	109	111	105	105	103	106	104	100	102	106	106	112	104	102	103	99	106	99
9			103	108	105			103			107	107	111	102	106	102	103	100	96	105	101	102	109	106	104	101	100	99	103	100	104	106	109	104	105	104	108	105	102	102	107	107	111	106	102	101	99	107	101
10			107	109	106			104			108	106	112	101	105	106	107	105	99	108	103	104	111	108	107	103	103	99	105	105	104	107	109	105	106	109	112	109	103	103	108	104	112	102	101	103	101	111	104
11			101	110	105			103			111	108	117	103	108	105	109	106	98	108	106	107	111	110	111	104	102	101	105	107	104	105	108	106	102	108	111	109	104	104	108	106	112	104	101	103	101	111	105
12			104	110	105			105			111	109	115	103	108	105	110	107	99	109	103	107	112	110	108	105	103	103	108	109	104	104	113	106	104	108	109	109	104	107	109	108	113	106	104	105	101	113	105
13			105	107	107			106			114	112	119	102	110	108	111	110	100	108	103	106	112	108	105	109	105	105	109	110	105	104	114	105	106	109	110	110	105	107	112	111	115	110	105	106	101	113	105
14			109	112				107			113	111	115	103	111	112	113	111	100	109	103	106	116	107	107	110	107	106	110	112	107	104	116	105	109	109	110	109	107	109	115	112	116	109	108	107	101	114	107
[truncated: 31 more columns]

## Sheet: Fig 7A
hpi	WT	WT	WT	WT	WT	WT	D72K	D72K	D72K	D72K	D72K	D72K	D72K-K159N	D72K-K159N	D72K-K159N	D72K-K159N	D72K-K159N	D72K-K159N	D156K	D156K	D156K	D156K	D156K	D156K	D156K-V61D	D156K-V61D	D156K-V61D	D156K-V61D	D156K-V61D	D156K-V61D	G172R	G172R	G172R	G172R	G172R	G172R	G172R-D4N	G172R-D4N	G172R-D4N	G172R-D4N	G172R-D4N	G172R-D4N
0	5.55e+004	1.55e+005	4.50e+004	2.83e+004	3.50e+004	9.58e+004	3.35e+005	3.50e+005	2.25e+005	1.00e+005	8.00e+004	9.50e+004	1.10e+005	6.00e+004	8.00e+004	1.00e+005	2.00e+005	9.50e+004	4.05e+004	1.30e+005	6.00e+004	4.00e+004	6.00e+004	6.50e+004	3.68e+005	2.50e+005	2.00e+005	9.50e+004	2.00e+005	2.00e+005	7.00e+004	8.50e+004	1.45e+004	4.50e+005	2.50e+005	6.00e+005	3.25e+005	3.03e+005	7.00e+005	3.25e+005	3.03e+005	7.00e+005
6	5.28e+004	6.50e+005	3.50e+004	3.17e+004	1.72e+004	6.33e+004	1.90e+005	1.45e+005	1.55e+005	2.00e+004	9.50e+004	1.50e+005	1.15e+006	1.60e+005	1.10e+005	2.00e+005	2.50e+005	1.50e+005	2.55e+004	1.10e+005	1.00e+004	4.50e+004	3.00e+004	4.00e+004	1.50e+005	1.15e+005	1.85e+005	1.00e+005	8.00e+005	1.00e+005	3.00e+004	8.00e+005	8.50e+003	1.05e+005	1.75e+005	1.65e+005	5.00e+005	1.15e+005	1.05e+005	5.00e+005	1.15e+005	1.05e+005
12	1.29e+006	5.00e+006	3.20e+005	3.12e+005	6.33e+004	1.89e+005	1.15e+005	1.30e+005	8.00e+004	4.00e+005	1.20e+005	1.00e+005	4.00e+006	2.50e+006	7.50e+006	4.00e+006	1.20e+006	6.50e+006	3.30e+004	5.00e+004	1.45e+004	3.00e+004	4.00e+004	2.00e+004	2.90e+006	2.00e+006	3.48e+006	3.00e+006	1.00e+006	8.00e+005	8.50e+005	5.00e+006	3.20e+005	3.00e+005	2.00e+005	1.80e+005	1.35e+006	1.15e+006	1.00e+006	4.50e+006	3.00e+006	5.00e+006
24	2.50e+007	6.50e+007	1.35e+007	2.77e+007	3.00e+006	4.50e+006	6.00e+004	1.45e+006	6.00e+004	6.00e+005	1.45e+005	5.00e+005	1.95e+007	2.00e+007	2.60e+007	9.50e+006	1.45e+007	5.00e+007	9.50e+005	8.00e+006	7.50e+005	3.00e+005	3.70e+006	5.00e+005	2.55e+007	2.75e+007	3.40e+007	3.00e+007	1.00e+007	9.00e+006	5.50e+006	1.50e+006	1.00e+006	8.00e+006	5.50e+006	1.17e+006	1.90e+007	2.70e+007	1.30e+007	3.00e+007	4.00e+007	2.00e+007
48	1.10e+007	9.50e+007	2.50e+007	1.73e+007	3.83e+006	3.22e+006	1.30e+006	3.50e+007	1.60e+007	1.20e+006	9.50e+006	2.00e+007	1.35e+007	1.60e+007	5.50e+006	1.20e+007	9.50e+006	2.00e+007	3.00e+007	4.20e+007	1.00e+007	7.50e+006	9.50e+006	9.50e+006	6.50e+006	8.50e+006	8.50e+006	6.50e+007	9.50e+006	1.00e+007	1.45e+007	1.00e+007	1.15e+007	1.30e+007	9.00e+006	7.50e+006	6.00e+006	3.00e+006	1.50e+007	6.00e+007	4.00e+006	1.00e+007

## Sheet: Fig4, Fig 1C
HPI	SINV-WEEV WT	SINV-WEEV WT	SINV-WEEV WT	S1R	S1R	S1R	D4K	D4K	D4K	D60R/V61T	D60R/V61T	D60R/V61T	D70K	D70K	D70K	D72K	D72K	D72K	D74K	D74K	D74K	D77K	D77K	D77K	D78K	D78K	D78K	E81R	E81R	E81R	S114R	S114R	S114R	D156K	D156K	D156K	E160K	E160K	E160K	G172R	G172R	G172R	E182K	E182K	E182K	G209R	G209R	G209R	K254R
	Rep1	Rep2	Rep3	Rep1	Rep2	Rep3	Rep1	Rep2	Rep3	Rep1	Rep2	Rep3	Rep1	Rep2	Rep3	Rep1	Rep2	Rep3	Rep1	Rep2	Rep3	Rep1	Rep2	Rep3	Rep1	Rep2	Rep3	Rep1	Rep2	Rep3	Rep1	Rep2	Rep3	Rep1	Rep2	Rep3	Rep1	Rep2	Rep3	Rep1	Rep2	Rep3	Rep1	Rep2	Rep3	Rep1	Rep2	Rep3	Rep1
0	5.55e+004	1.55e+005	4.50e+004	2.50e+004	1.50e+005	1.05e+004	2.65e+005	6.00e+004	1.05e+005	1.90e+005	1.75e+005	5.00e+004	5.50e+004	9.50e+004	4.50e+004	3.35e+005	3.50e+005	2.25e+005	5.45e+004	1.50e+005	9.50e+004	1.45e+004	5.00e+004	3.10e+004	8.50e+003	1.30e+004	1.60e+004	3.20e+004	1.90e+004	4.00e+003	1.40e+005	7.00e+004	8.50e+004	4.05e+004	1.30e+005	6.00e+004	3.15e+005	1.05e+006	1.25e+005	7.00e+004	8.50e+004	1.45e+004	1.35e+004	1.05e+004	4.00e+003	8.0e+003	3.5e+003	4.0e+003	1.25e+004
6	5.28e+004	6.50e+005	3.50e+004	1.75e+004	1.10e+005	5.00e+003	2.50e+005	9.50e+005	6.00e+005	1.15e+005	8.00e+004	3.30e+004	3.70e+004	5.00e+004	1.95e+004	1.90e+005	1.45e+005	1.55e+005	2.50e+002	1.30e+005	4.80e+004	1.15e+004	2.10e+004	1.00e+004	6.50e+003	7.50e+003	2.00e+003	1.85e+004	3.00e+005	4.00e+003	3.50e+005	1.45e+005	6.50e+004	2.55e+004	1.10e+005	1.00e+004	1.75e+005	1.10e+006	1.65e+005	3.00e+004	8.00e+005	8.50e+003	4.50e+003	3.40e+004	9.50e+003	2.5e+003	6.0e+003	7.5e+002	9.50e+003
12	1.29e+006	5.00e+006	3.20e+005	8.50e+003	6.00e+004	8.00e+003	2.75e+006	1.25e+006	1.90e+006	9.50e+004	1.00e+005	1.40e+004	2.60e+004	3.70e+004	1.10e+004	1.15e+005	1.30e+005	8.00e+004	1.45e+005	2.30e+005	1.50e+005	9.50e+003	1.20e+004	1.25e+005	4.00e+003	7.00e+003	3.00e+003	1.60e+005	1.70e+005	8.00e+004	2.75e+006	1.80e+006	6.50e+005	3.30e+004	5.00e+004	1.45e+004	1.65e+005	5.00e+005	2.15e+005	8.50e+005	5.00e+006	3.20e+005	3.00e+003	1.20e+004	4.00e+003	7.5e+003	1.0e+004	4.0e+003	7.00e+004
24	2.50e+007	6.50e+007	1.35e+007	2.40e+004	1.10e+005	6.50e+004	1.35e+007	1.75e+007	1.10e+007	1.55e+005	1.10e+005	5.75e+004	1.10e+005	2.20e+004	2.00e+004	6.00e+004	1.45e+006	6.00e+004	9.00e+006	1.75e+007	3.80e+006	7.50e+004	2.15e+005	1.00e+005	4.50e+003	5.00e+003	3.00e+003	1.25e+007	4.00e+007	3.75e+006	3.55e+007	1.40e+007	1.45e+007	9.50e+005	8.00e+006	7.50e+005	9.50e+005	4.00e+006	4.40e+006	5.50e+006	1.50e+006	1.00e+006	7.50e+004	6.50e+004	4.90e+004	5.0e+006	6.0e+006	5.5e+006	7.00e+006
48	1.10e+007	9.50e+007	2.50e+007	2.55e+007	3.00e+007	2.30e+007	3.35e+007	1.10e+007	3.85e+007	9.50e+005	5.50e+006	2.50e+006	5.00e+006	9.50e+007	6.50e+007	1.30e+006	3.50e+007	1.60e+007	5.50e+006	2.00e+007	6.00e+006	2.35e+006	6.50e+006	2.70e+007	2.00e+006	1.20e+006	6.50e+005	1.50e+007	6.00e+007	3.55e+007	6.00e+006	1.30e+007	1.15e+007	3.00e+007	4.20e+007	1.00e+007	1.75e+007	2.75e+007	1.10e+007	1.45e+007	1.00e+007	1.15e+007	6.50e+007	3.50e+007	9.50e+006	1.4e+007	6.0e+006	9.5e+006	9.00e+006
[truncated: 14 more columns]

## Sheet: Fig 1A, S1
Passage number	SINV -WEEV WT	SINV -WEEV WT	D4K	D4K	D72K	D72K	D156K	D156K	G172R	G172R
1	1500000	2500000	150000	300000	70000	30000	1000000	950000	60000	40000
2	1250000	4500000	60000	150000	1000	1500	1250000	4500000	10000	60000
3	50000000	30000000	144000	250000	15000	25000	25000000	9000000	55000	150000
4	500000000	55000000	4000000	1000000	215000	1000000	50000000	45000000	2150000	5000000
5	450000000	90000000	29500000	5000000	32500000	5000000	30000000	15000000	8000000	8500000
6	20000000	150000000	64000000	60000000	90000000	60000000	350000000	90000000	90000000	35000000
7	50000000	750000000	54000000	80000000	75000000	80000000	80000000	550000000	75000000	55000000
8	60000000	850000000	96500000	100000000	90000000	100000000	70000000	450000000	90000000	130000000
9	75000000	300000000	100000000	65000000	95000000	65000000	55000000	350000000	95000000	205000000
10	50000000	350000000	160000000	10000000	45000000	10000000	50000000	450000000	90000000	205000000
